# Supplementary material for: Isolated methylmalonic acidemia in Mexico: Genotypic spectrum, report of two novel MMUT variants and a possible synergistic heterozygosity effect
Source: Mol Genet Metab Rep. 2024 Oct 16;41:101155. doi: 10.1016/j.ymgmr.2024.101155 (PMC11530693; doi:10.1016/j.ymgmr.2024.101155)
Supplement: Supplementary material 2 — Table S2. Genetic variants related to non-insulinoma pancreatogenous hypoglycemia syndrome. [file mmc2.xlsx]

## Sheet: Hoja1
Table S2. Genetic variants related to non-insulinoma pancreatogenous hypoglycemia syndrome [38].
Gene
KCNJ11
CKG
GLUD-1
SLC16A1
UCP2
HNF4A
CACNA1D
HK1
PGM1
PMM1
PMM2
HNF1A
FOXA2
ABCCB
HADH
